# Supplementary material for: A novel effector CfEC92 of Colletotrichum fructicola contributes to glomerella leaf spot virulence by suppressing plant defences at the early infection phase
Source: Mol Plant Pathol. 2020 Apr 22;21(7):936–50. doi: 10.1111/mpp.12940 (PMC7279981; doi:10.1111/mpp.12940)
Supplement: Supplementary file 6 — TABLE S1 Primers used in this study [file MPP-21-936-s006.xlsx]

## Sheet: Table S1
Table S1. Primers used for this study.
Primer	Sequence（5’→3’）	Purpose
CfEC92-ClaI-F	CCatcgatATGCGTGCCGCCACTTTCACCGCCG	Clone CfEC92 to pGR107
CfEC92-SalI-R	ACGCgtcgacGTGGCAGCAAGTGACAACACACTGG	Clone CfEC92 to pGR107
pGR107-4F	CACGAGTGAGTCTACACAACGGAAA	Sequencing for verification of CfEC92 cloned into pGR107
pGR107-5R	TGGCACGGGCTGTACTAAAGAAAT	Sequencing for verification of CfEC92 cloned into pGR107
qCE92F	GACCCCACCTACAAGAGCG	qRT-PCR for CfEC92
qCE92R	AGTGGCAGCAAGTGACAACAC	qRT-PCR for CfEC92
CfβTUB-F	CCACTTCCCTTTGGTCGCTTAC	The endogenous reference gene for qRT-PCR or calculation of fungal biomass
CfβTUB-R	CATGGTCATCTCCTGGACAGAGT	The endogenous reference gene for qRT-PCR or calculation of fungal biomass
MdUBQ-F	CTCCGTGGTGGTTTTTAAGT	Calculation of apple leaf biomass
MdUBQ-R	GGAGGCAGAAACAGTACCAT	Calculation of apple leaf biomass
spEC92-EcoRI-F	CCGgaattcATGCGTGCCGCCACTTTCAC	Clone CfEC92 signal peptide to pSUC2
spEC92-XhoI-R	CCGctcgagGGCAGCGACAGCCATGATGA	Clone CfEC92 signal peptide to pSUC2
pBin-EC92-SwaIF	CTACTTCTATTGCAGCAATTTATGCGTGCCGCCACTTTCACCGCCG	Clone CfEC92 into pBin-eGFP
pBin-EC92-SwaIR	TTGCTTTAAAAGAAATGATTTGTGGCAGCAAGTGACAACACACTGG	Clone CfEC92 into pBin-eGFP
EC92LF	GGCCGAGCCAACCGCAT	Amplification of 5' flank for CfEC92
EC92LR	cgtcagatcgatggtagttgtcgtcgactGGAAAGTGAATTCTAAACGAAAGTGTTCG	Amplification of 5' flank for CfEC92
EC92RF	tgacagttctggttagccgtcaccagtgtAGATGGCAGAAGTCATGGACCTC	Amplification of 3' flank for CfEC92
EC92RR	ACATCGTTCCGTGGCACTTT	Amplification of 3' flank for CfEC92
NHYGHSF	AGTCGACGACAACTACCATCGATCTGACGgtcgacagaagatgatattgaagga	Amplification of 5' part of hph
HYR	AGAGTTGGTCAAGACCAATGC	Amplification of 5' part of hph
NYGF	CGAAAAGTTCGACAGCGTCTC	Amplification of 3' part of hph
NHYGHSR	ACACTGGTGACGGCTAACCAGAACTGTCAgaagaggtaaacccgaaacgc	Amplification of 3' part of hph
EC92LFNest	CCAACCTTATTTCATGAGCTCCGTCAG	Nested amplification for joining 5' flank for CfEC92 and 5' part of hph
HYRNest	GTATTGACCGATTCCTTGCGGTCCGAA	Nested amplification for joining 5' flank for CfEC92 and 5' part of hph
HYGHNest	GATGTAGGAGGGCGTGGATATGTCCT	Nested amplification for joining 3' flank for CfEC92 and 3' part of hph
EC92RRNest	CACTTGTGATTGTAGGCGTCGTATGCT	Nested amplification for joining 3' flank for CfEC92 and 3' part of hph
Xu855R	GCTGATCTGACCAGTTGCCT	Validation of 5' part of hph in deletin mutants
Xu866F	GTCGATGCGACGCAATCGT	Validation of 3' part of hph in deletin mutants
HY	CGCCCTTCCTCCCTTTATTTC	Validation of hph in deletion mutants
YG	TGTCGTCCATCACAGTTTGCC	Validation of hph in deletion mutants
EC92DF	GCTGCTGCCTCCCTCATCAT	Validation of CfEC92deletion in mutants
EC92DR	CACACTGGAAGTCGGCCTGT	Validation of CfEC92deletion in mutants
T92F	ATGCGTGCCGCCACTTTCACCGCCG	Synthesis probe A
T92R	TTAGTGGCAGCAAGTGACAACACAC	Synthesis probe A
THF	GGACATTATTATCATCTGCTGCTTG	Synthesis probe B
THR	GTAGTGTATTGACCGATTCCTTGCG	Synthesis probe B
EC92PHZ100-Not I-F	ataagaatGCGGCCGCTCATGTTGCATCATCTTGTATATAGAAG	complementation for CfEC92
EC92PHZ100-Spe I-R	ggACTAGTGTGGCAGCAAGTGACAACACACT	complementation for CfEC92
MD05G1109100_PR1aF	ATGCACAAAACTACGCCAACCAACA	qRT-PCR for PR1a
MD05G1109100_PR1aR	CCACACACCTTTCCAGCAGCACACG	qRT-PCR for PR1a
MD04G1047700_PR3F	CCGATCCCGTCCTTGCATTCAAGAC	qRT-PCR for PR3
MD04G1047700_PR3R	TACCATCACATTCCACAGCACCATT	qRT-PCR for PR3
MD17G1250000_PR5F	GACCTGACTACGTCATTACATTCTG	qRT-PCR for PR5
MD17G1250000_PR5R	TTTATTCTTCTCCTTTACTTGCTAC	qRT-PCR for PR5
MD16G1160300_PR10aF	GTAGTTGGACAAGTGTCTTAGTATA	qRT-PCR for PR10a
MD16G1160300_PR10aR	TGGAGCAATCTTCGGGATGAGGTTA	qRT-PCR for PR10a
MD07G1001800_calloseF	TTCCCTCGTTGACATTGCTCCTATT	qRT-PCR for Callose synthase2-like
MD07G1001800_calloseR	TGCCAGTGTTGTTTCATTTTCCCTT	qRT-PCR for Callose synthase2-like
MD15G1285100_map3kF	CACCATCTACACAGCAAAATCCACC	qRT-PCR for MAPKKK3
MD15G1285100_map3kR	AACATCAAATTCCGGCAAGCGTCCG	qRT-PCR for MAPKKK3
MD06G1091200_wrky29F	TTCTTACCTCTTCCATATCTGTCCC	qRT-PCR for WRKY29
MD06G1091200_wrky29R	CCCTTTTGTTCTGATTCTTCCTACT	qRT-PCR for WRKY29
MD17G1224900_shhF	TGGAACATCGGGTGGCAGATGGGTG	qRT-PCR for Shikimate o-hydroxycinnamoyltransferase-like
MD17G1224900_shhR	GTCGGCGGAGGAGTTTTTAAGGGCG	qRT-PCR for Shikimate o-hydroxycinnamoyltransferase-like
MD04G1003400_chsF	ATTTTGGACGAGGTGAGGAGGAAAT	qRT-PCR for Chalcone synthase
MD04G1003400_chsR	CAGCCACACTGTGAAGCACAACGGT	qRT-PCR for Chalcone synthase
MD07G1233400_chfiF	GTATTTGGGAGGGACGAGAGGGGTG	qRT-PCR for Chalcone-flavonone isomerase 3
MD07G1233400_chfiR	CGGTCTAGATTGCTTGGTTCGGAGG	qRT-PCR for Chalcone-flavonone isomerase 3
