# Supplementary material for: A novel effector CfEC92 of Colletotrichum fructicola contributes to glomerella leaf spot virulence by suppressing plant defences at the early infection phase
Source: Mol Plant Pathol. 2020 Apr 22;21(7):936–50. doi: 10.1111/mpp.12940 (PMC7279981; doi:10.1111/mpp.12940)
Supplement: Supplementary file 7 — TABLE S2 Genes up‐regulated in apple leaves inoculated with a CfEC92 knockout mutant [file MPP-21-936-s007.xlsx]

## Sheet: Table S2
Table S2. Genes upregulated in apple leaves inoculated with an CfEC92-knockout mutant.
	FPKM
Gene ID	WT	∆CfEC92-27	Fold Change (log2)	Annotation
MD03G1245000	2.46885	7.68639	1.63847	1-aminocyclopropane-1-carboxylate oxidase homolog 1-like
MD10G1286800	1.54451	3.38228	1.13085	28 kda heat- and acid-stable phospho
MD06G1079100	7.6344	17.8961	1.22906	4-coumarate- ligase-like 10
MD09G1135900	2.25886	6.69569	1.56764	7-deoxyloganetin glucosyltransferase-like
MD09G1204300	3.20514	8.68181	1.43761	abc transporter g family member 35-like
MD07G1227100	13.4402	32.1278	1.25727	abscisic acid receptor pyl4-like
MD01G1158500	8.82722	21.6711	1.29574	abscisic acid receptor pyl4-like
MD01G1213300	51.1492	113.064	1.14435	acidic endochitinase se2-like (PR 8)
MD01G1213100	1.71279	6.85171	2.00012	acidic endochitinase-like (PR 8)
MD08G1155300	1.2482	2.73975	1.13419	adenine phosphoribosyltransferase 2-like isoform x2
MD06G1121600	30.4921	87.006	1.51268	alcohol dehydrogenase-like 4
MD15G1187300	1.33778	2.82718	1.07953	aldehyde dehydrogenase family 2 member c4-like
MD13G1090600	13.7281	40.1993	1.55004	aldehyde dehydrogenase family 2 member mitochondrial-like
MD13G1090800	2.93257	9.29405	1.66414	aldehyde dehydrogenase family 2 member mitochondrial-like
MD13G1078600	12.6727	83.4228	2.71872	alpha-amylase chloroplastic-like
MD15G1343900	1.90923	5.48405	1.52225	amino acid permease 3-like
MD05G1213100	5.31717	13.653	1.36049	ankyrin repeat-containing protein at3g12360-like
MD05G1213400	2.3724	8.0965	1.77095	ankyrin repeat-containing protein at3g12360-like
MD02G1153500	5.98965	32.5071	2.44021	anthocyanidin 3-o-glucosyltransferase 5-like
MD15G1267300	25.2495	57.0702	1.17648	anthocyanidin 3-o-glucosyltransferase 5-like isoform x2
MD08G1218900	34.5207	81.724	1.2433	anthocyanidin -o-glucosyltransferase-like
MD01G1077800	1.40206	3.1345	1.16068	anthocyanidin reductase-like
MD03G1231800	39.3568	85.4875	1.1191	ap2 domain class transcription factor
MD10G1032000	11.8681	49.3725	2.05662	ap2 domain class transcription factor
MD05G1055300	10.6167	26.3312	1.31044	arginine decarboxylase
MD03G1066000	30.795	434.265	3.81781	asparagine synthetase
MD11G1070800	1.74299	73.0431	5.38911	asparagine synthetase
MD05G1345400	4.70028	10.2485	1.1246	autophagy-related protein 8c-like
MD16G1185400	3.56253	11.3734	1.67469	basic 7s globulin
MD11G1287900	73.9535	239.342	1.69439	basic 7s globulin-like
MD11G1157200	1.31648	2.69468	1.03343	beta-amyrin 28-oxidase-like isoform x2
MD16G1158300	92.8713	401.322	2.11145	beta-d-xylosidase precursor
MD02G1079200	94.8349	248.82	1.39161	beta-galactosidase precursor
MD11G1027500	7.08213	16.7412	1.24115	beta-glucosidase 12-like
MD16G1125300	4.02844	10.2477	1.347	bidirectional sugar transporter n3-like
MD04G1064600	184.206	646.747	1.81188	bifunctional udp-glucose 4-epimerase and udp-xylose 4-epimerase 1
MD09G1219100	1.31948	3.00493	1.18737	boron transporter 4-like
MD06G1161300	105.724	227.25	1.10398	btb poz and taz domain-containing protein 1
MD14G1167000	30.0556	75.9255	1.33695	btb poz and taz domain-containing protein 1-like
MD07G1161100	12.1103	27.409	1.17841	caffeic acid 3-o-methyltransferase-like
MD01G1119700	30.8691	68.5943	1.15193	caffeoylshikimate esterase-like
MD07G1188700	5.49365	12.2072	1.1519	caffeoylshikimate esterase-like
MD17G1014200	1.37309	4.32314	1.65465	calcium-binding protein cml19
MD11G1233100	6.60349	13.442	1.02545	calcium-binding protein pbp1-like
MD07G1001800*	66.0631	138.783	1.07091	callose synthase 1-like
MD10G1278400	4.85892	12.3166	1.3419	cbl-interacting serine threonine-protein kinase 20-like isoform x2
MD07G1157500	23.2822	51.9601	1.15818	cbl-interacting serine threonine-protein kinase 9-like
MD17G1099600	43.5463	101.388	1.21927	cellulose synthase-like protein h1
MD17G1099500	28.5316	68.3729	1.26086	cellulose synthase-like protein h1
MD04G1047700*	1.33475	15.9277	3.57689	chitinase 5-like (PR 3)
MD17G1013000	8.54451	18.2148	1.09204	chloride channel protein clc-b-like
MD02G1302900	3.31756	10.4812	1.65961	cinnamoyl- reductase 1-like
MD06G1003700	2.13729	5.45046	1.3506	cinnamoyl- reductase 1-like
MD12G1248500	1.36099	3.21714	1.24113	cobl7 (cobra-like 7)
MD16G1071400	7.04687	23.5808	1.74256	cyclic dof factor 2-like
MD07G1291400	3.76267	9.33939	1.31157	cyclic nucleotide-gated ion channel 1-like
MD15G1431600	2.92463	6.30017	1.10714	cyclic nucleotide-gated ion channel 1-like
MD02G1275000	36.09	80.414	1.15585	cysteine proteinase inhibitor 12-like
MD02G1200700	1.11834	2.44282	1.12719	cytochrome p450 704c1
MD07G1238800	2.33376	6.12094	1.3911	cytochrome p450 714a1-like
MD06G1163800	1.22397	2.64948	1.11414	cytochrome p450 71a26-like
MD06G1163300	16.3277	45.6033	1.48181	cytochrome p450 71a3-like
MD06G1163600	3.82035	7.84717	1.03847	cytochrome p450 71a3-like
MD06G1163500	3.51352	7.21836	1.03875	cytochrome p450 71a3-like
MD11G1220600	13.1172	26.4954	1.01428	cytochrome p450 736a163
MD15G1028700	3.55892	12.4913	1.81142	cytochrome p450 82a3-like
MD09G1073300	3.19512	7.1866	1.16944	cytochrome p450 85a
MD01G1152100	127.014	318.778	1.32756	cytochrome p450 90a1-like isoform x2
MD06G1213500	1.09616	3.5357	1.68953	cytochrome p450 cyp736a12-like
MD14G1224800	1.04197	2.10885	1.01715	cytochrome p450 cyp736a12-like
MD13G1033900	3.00474	7.80523	1.3772	cytochrome p450 cyp749a22-like
MD15G1033900	61.5957	131.974	1.09935	cytochrome p450 cyp82d47-like
MD15G1050100	3.14233	6.69003	1.09018	cytokinin dehydrogenase 7-like
MD10G1211100	1.10302	3.35921	1.60666	dcn1-like protein 1 isoform x1
MD01G1061100	1.93075	4.10278	1.08744	dead-box atp-dependent rna helicase 28-like
MD01G1196100	1.48752	4.74391	1.67317	dehydration-responsive element-binding protein 1b-like
MD15G1253900	261.732	912.76	1.80215	dehydrin 6
MD02G1140000	16.8672	119.647	2.8265	dehydrin dhn2-like isoform x2
MD07G1130000	2.22687	6.4693	1.53859	delta -fatty-acid desaturase 1-like
MD07G1019600	56.6212	141.805	1.32449	disease resistance protein rga2-like
MD07G1019800	17.0904	40.718	1.25248	disease resistance protein rga2-like
MD07G1023700	16.1168	33.6894	1.06373	disease resistance protein rga2-like
MD06G1024000	9.48711	23.6868	1.32004	disease resistance protein rpm1-like
MD08G1196300	97.5605	217.704	1.158	dna-binding protein escarola
MD15G1384100	8.62413	19.5054	1.17743	dna-binding protein escarola
MD12G1167300	9.6938	39.7367	2.03534	dnaj homolog subfamily b member 1-like
MD04G1154100	92.702	259.036	1.48248	dnaj homolog subfamily b member 4-like
MD04G1153900	36.7847	100.813	1.45451	dnaj homolog subfamily b member 4-like
MD15G1146100	70.8715	164.518	1.21497	dual specificity protein kinase shkc-like
MD15G1182600	16.2637	32.8278	1.01326	dynein light chain flagellar outer arm-like
MD15G1316800	3.89881	8.36407	1.10117	e3 ubiquitin-protein ligase atl31-like
MD15G1303200	4.40823	10.2417	1.21618	e3 ubiquitin-protein ligase fancl-like isoform x2
MD12G1040900	2.38301	5.39466	1.17875	e3 ubiquitin-protein ligase pub23-like
MD11G1096200	26.2362	58.7979	1.1642	e3 ubiquitin-protein ligase ring1-like
MD11G1245000	4.64514	9.48013	1.02918	e3 ubiquitin-protein ligase rma1h1-like
MD03G1226000	8.97047	19.4385	1.11566	e3 ubiquitin-protein ligase rma1h1-like isoform x1
MD06G1037600	84.4219	179.403	1.08752	e3 ubiquitin-protein ligase rnf14 isoform x1
MD02G1028600	4.26713	8.93309	1.06589	early nodulin-like protein 1
MD02G1013800	2.04829	11.6256	2.50482	eg45-like domain containing protein
MD12G1175700	3.10737	8.40092	1.43485	eg45-like domain containing protein isoform x1
MD15G1234400	6.61153	42.5931	2.68756	endochitinase-like precursor (PR 3)
MD03G1242400	89.8496	183.617	1.03112	epidermis-specific secreted glycoprotein ep1-like
MD05G1198700	1.28897	3.79472	1.55777	ethylene-responsive transcription factor 1b-like
MD06G1100500	2.47261	7.08922	1.51959	ethylene-responsive transcription factor crf2-like
MD15G1221100	4.97707	25.4942	2.3568	ethylene-responsive transcription factor erf017
MD02G1096500	4.14063	48.0813	3.53756	ethylene-responsive transcription factor erf017-like
MD16G1140800	1.61014	4.19774	1.38242	ethylene-responsive transcription factor erf113
MD06G1130400	1.42444	3.59192	1.33436	ethylene-responsive transcription factor erf113-like
MD11G1116300	3.27825	7.66338	1.22505	exocyst complex component exo70b1-like
MD16G1117600	10.4836	21.8867	1.06192	f-box kelch-repeat protein at1g67480
MD11G1009500	142.227	325.252	1.19336	f-box kelch-repeat protein at2g44130-like
MD12G1051200	129.86	297.11	1.19404	f-box kelch-repeat protein at2g44130-like
MD03G1006500	44.0904	92.4915	1.06886	f-box kelch-repeat protein at2g44130-like
MD14G1050600	21.897	46.7762	1.09504	f-box kelch-repeat protein at2g44130-like
MD03G1150200	5.31748	16.7945	1.65917	f-box protein at2g27310-like
MD04G1197700	2.76852	7.82678	1.4993	f-box protein pp2-b15-like
MD01G1070300	5.06203	12.2363	1.27338	fk506-binding protein 4-like
MD17G1034800	445.542	999.317	1.16538	formate mitochondrial
MD03G1292300	1.36473	3.4174	1.32428	fumarate hydratase mitochondrial
MD02G1244800	104.305	219.75	1.07506	gaba transporter 1-like
MD03G1133300	4.62668	12.7345	1.46069	gaba transporter 1-like
MD13G1093700	161.99	584.315	1.85084	galactinol synthase 1-like
MD09G1174700	2.81868	7.06579	1.32583	gdsl esterase lipase 1-like
MD16G1127100	8.15304	19.1525	1.23212	gem-like protein 5
MD10G1194100	9.01649	19.392	1.10482	gibberellin 2-beta-dioxygenase 1-like
MD05G1207000	19.5543	44.454	1.18483	gibberellin 2-beta-dioxygenase 1-like isoform x1
MD13G1082200	1.08291	3.34518	1.62717	glutathione s-transferase u17-like
MD03G1282900	3.30196	10.4052	1.65591	glutathione s-transferase-like
MD09G1006500	15.721	41.4676	1.39929	glycerophosphodiester phosphodiesterase gde1-like
MD15G1407600	773.118	1945.32	1.33125	glycosyltransferase ugt88a1
MD10G1307900	1.4267	3.22498	1.17661	g-type lectin s-receptor-like serine threonine-protein kinase at1g11410
MD10G1306800	1.41625	2.89442	1.0312	g-type lectin s-receptor-like serine threonine-protein kinase at1g61550
MD11G1231100	9.99355	20.3086	1.02302	g-type lectin s-receptor-like serine threonine-protein kinase at4g27290
MD10G1307800	5.7555	12.5794	1.12805	g-type lectin s-receptor-like serine threonine-protein kinase rks1
MD14G1085300	17.0917	46.6298	1.44795	haloacid dehalogenase-like hydrolase domain-containing protein 3
MD05G1313700	1.02884	2.15874	1.06917	heat stress transcription factor b-2a-like
MD00G1018700	1.09149	2.98684	1.45232	hemoglobin-2-like isoform x2
MD06G1164900	11.4003	26.0321	1.19121	high-affinity nitrate transporter
MD11G1255700	7.61668	35.1747	2.2073	homeobox-leucine zipper protein athb-52-like
MD03G1235200	7.34903	15.5753	1.08364	homeobox-leucine zipper protein athb-52-like
MD01G1226600	44.3855	123.551	1.47694	homeobox-leucine zipper protein athb-7-like
MD12G1055800	18.0798	39.7807	1.13769	homeobox-leucine zipper protein hox11-like
MD04G1185600	12.1326	31.1122	1.35859	hydrophobic protein rci2b
MD03G1020400	2.00418	6.60629	1.72083	hypothetical protein CARUB_v10021660mg
MD10G1287500	1.84758	3.76467	1.02688	hypothetical protein CARUB_v10021660mg
MD14G1032600	10.8447	33.2292	1.61546	iaa-amino acid hydrolase ilr1-like
MD15G1204500	1.23158	3.39251	1.46184	inactive protein kinase selmodraft_444075 isoform x1
MD10G1109800	1.49314	3.01903	1.01574	inactive serine threonine-protein kinase at1g67470-like
MD03G1289900	228.447	532.207	1.22013	indole-3-acetic acid-induced protein arg2-like
MD16G1124300	20.1629	50.9511	1.33741	indole-3-acetic acid-induced protein arg7-like
MD13G1208700	2.02029	4.64368	1.20071	inhibitor of trypsin and hageman factor-like
MD03G1116100	60.4805	142.573	1.23716	isovaleryl- mitochondrial
MD15G1023600	41.9822	99.7626	1.24872	jasmonate o-methyltransferase-like
MD07G1210800	2.23499	4.56465	1.03024	kda class i heat shock protein 2-like
MD08G1124400	85.103	438.565	2.36551	l-arabinokinase-like isoform x2
MD00G1127700	4.83305	12.6523	1.38839	late embryogenesis abundant protein lea5-a
MD05G1080300	3.6824	7.60607	1.04651	leucine-rich repeat receptor-like serine threonine-protein kinase at2g14440
MD05G1191900	1.01854	3.11333	1.61195	lish domain-containing
MD00G1015800	22.3934	49.7162	1.15064	lob domain-containing protein 37-like
MD15G1294700	11.0758	34.6095	1.64375	lob domain-containing protein 37-like
MD17G1078600	2.01562	5.08556	1.33519	lob domain-containing protein 41-like
MD14G1016400	1.51988	4.19435	1.46449	low quality protein: pan domain-containing protein at5g03700-like
MD13G1093600	5.30307	16.6338	1.64922	low quality protein: pantothenate kinase 1
MD12G1158600	61.734	128.373	1.0562	low quality protein: protein ssuh2 homolog
MD09G1027400	29.6276	62.3641	1.07377	low quality protein: titin
MD07G1182300	3.109	7.23067	1.21768	low quality protein: two-component response regulator-like aprr3
MD15G1270100	17.7399	74.817	2.07637	lysosomal amino acid transporter 1-like
MD15G1384500	3.30241	30.4867	3.20659	mads-box protein agl24-like isoform x2
MD16G1160100	2.95673	7.96095	1.42894	major allergen pru av 1-like (PR10b)
MD16G1160300*	40.5933	101.234	1.31838	mal d (PR10a)
MD03G1091100	2.99715	16.0288	2.41901	mandelonitrile lyase 3-like
MD16G1265300	5.4931	11.0412	1.0072	mandelonitrile lyase 3-like
MD14G1126800	42.271	87.0315	1.04187	methionine gamma-lyase-like
MD03G1072400	22.1038	61.6114	1.4789	NAD(P)H dehydrogenase (quinone) FQR1-like 3
MD09G1116900	19.0865	38.5096	1.01267	mitochondrial pyruvate carrier 2-like
MD08G1195400	44.6505	149.402	1.74246	mitochondrial uncoupling protein 5-like
MD15G1383200	20.4175	76.229	1.90053	mitochondrial uncoupling protein 5-like
MD15G1285100*	4.50807	18.8345	2.0628	mitogen-activated protein kinase kinase kinase 3-like (MAPKKK3)
MD02G1173600	5.05296	11.0476	1.12854	mitogen-activated protein kinase kinase kinase 3-like
MD03G1065400	2.54554	9.77728	1.94146	mitogen-activated protein kinase kinase kinase anp1-like
MD04G1101000	1.1298	4.69705	2.05568	mlo-like protein 6 isoform x2
MD03G1277900	9.13257	20.2406	1.14816	monothiol glutaredoxin-s9-like
MD13G1213900	6.01836	17.7507	1.56043	myb-related protein myb30-like
MD16G1218000	1.99554	6.19377	1.63403	myb-related protein myb30-like
MD07G1163200	5.30445	20.5448	1.9535	nac domain-containing protein 72-like
MD01G1092200	3.10507	6.53056	1.07258	nac domain-containing protein 74-like
MD16G1069500	26.2768	72.0508	1.45522	nac transcription factor 29-like
MD13G1069200	6.44024	19.4606	1.59537	nac transcription factor 29-like
MD04G1189100	2.78595	5.60948	1.0097	nad h-quinone oxidoreductase chain 4
MD05G1054800	5.76255	16.8674	1.54946	nadp-dependent d-sorbitol-6-phosphate dehydrogenase
MD07G1019700	46.4741	122.428	1.39743	nbs-lrr resistance protein
MD01G1148800	34.7561	96.2468	1.46947	nematode resistance hspro2
MD07G1215700	28.7624	75.7239	1.39656	nematode resistance hspro2
MD15G1211600	2.84807	6.4398	1.17703	nuclease harbi1
MD10G1338700	1.08387	2.4743	1.19083	nudix hydrolase 2-like
MD06G1232000	3.5551	21.6266	2.60485	nudix hydrolase mitochondrial-like
MD15G1085800	3.00997	8.43697	1.48697	patatin-like protein 2 isoform x1
MD05G1306900	8.50814	20.4316	1.26389	pathogenesis-related genes transcriptional activator pti5-like
MD05G1109100*	9.46586	45.8652	2.27659	pathogenesis-related protein 1-like (PR1a)
MD17G1154500	6.82796	37.768	2.46764	pectinesterase 3-like
MD15G1113800	478.332	1259.22	1.39644	pentatricopeptide repeat-containing protein at3g62890-like
MD14G1010300	6.28708	15.6293	1.31379	peroxidase 57-like
MD05G1281900	3.74811	13.2202	1.81851	peroxisomal -2-hydroxy-acid oxidase glo1-like isoform x1
MD11G1288500	2.04813	6.09369	1.57301	phenazine biosynthesis-like domain-containing protein 1
MD17G1053500	22.4284	52.7472	1.23377	phosphate metabolism protein 7-like
MD11G1310800	25.9196	52.4159	1.01596	phytochrome a-associated f-box
MD14G1062500	1.39618	4.35128	1.63995	polygalacturonase-inhibiting protein
MD05G1081100	30.1046	80.4045	1.41729	alpha-amylase-like
MD04G1101600	7.51946	19.5108	1.37557	fimbrin-1-like
MD10G1288100	7.73394	16.28	1.07383	glutaredoxin-C9-like
MD05G1017400	3.71799	8.69353	1.22542	pathogen-related protein-like
MD05G1105500	1.45832	3.12967	1.10171	phytosulfokines-like
MD10G1110000	2.19222	4.97894	1.18345	phytosulfokines-like
MD07G1173000	3.73562	7.47392	1.00052	synaptotagmin-3-like
MD09G1283100	2.00109	4.40659	1.13888	acyl-activating enzyme 6
MD11G1255300	316.349	723.618	1.19371	aminotransferase tat2
MD17G1235000	3.44161	22.1941	2.68902	aminotransferase tat2
MD02G1019200	6.7046	16.9174	1.33528	anion transporter chloroplastic
MD03G1152100	123.133	266.015	1.11128	ccr4-associated factor 1 homolog 11
MD04G1003400*	1.05	2.26	1.1	chalcone synthase
MD13G1285100	3.52	8.23	1.17	chalcone synthase
MD01G1118000	2.05	4.51	1.09	chalcone-flavonone isomerase-like
MD07G1233400*	1.09296	2.26151	1.04905	chalcone-flavonone isomerase 3
MD14G1070300	74.7259	157.485	1.07554	galactinol-sucrose galactosyltransferase 2
MD14G1070200	45.2768	101.859	1.16972	galactinol-sucrose galactosyltransferase 2
MD10G1192000	2.88834	6.92135	1.26081	galacturonosyltransferase 6
MD17G1042500	2.60728	7.50254	1.52483	galacturonosyltransferase-like 10
MD06G1100200	6.56732	16.4082	1.32104	inactive receptor kinase at4g23740
MD17G1081000	3.90642	8.55412	1.13077	indole-3-acetic acid-amido synthetase
MD10G1184700	42.918	117.306	1.45062	inorganic phosphate transporter 1-7
MD08G1175000	1.67419	4.09797	1.29145	leucine-rich repeat receptor-like protein kinase at1g35710
MD10G1272800	2.51249	9.29602	1.88749	lrr receptor-like serine threonine-protein kinase at1g07650
MD03G1138500	9.21156	19.6096	1.09004	lrr receptor-like serine threonine-protein kinase at3g47570 isoform x1
MD01G1061700	2.48647	5.34451	1.10396	lrr receptor-like serine threonine-protein kinase at4g36180
MD09G1030800	21.1044	63.6826	1.59336	monodehydroascorbate cytoplasmic isoform 2 isoform x1
MD15G1084200	9.21224	19.7853	1.1028	protein phosphatase 2c 12
MD03G1065600	2.34145	5.07207	1.11517	protein phosphatase 2c 25
MD15G1160600	1.86797	4.23948	1.18241	protein phosphatase 2c 27 isoform x1
MD01G1059700	25.7345	51.8156	1.00968	receptor-like protein kinase at1g67000
MD02G1247100	1.34193	3.30587	1.30072	receptor-like protein kinase at1g67000 isoform x1
MD07G1070500	2.35806	5.83437	1.30698	receptor-like protein kinase at5g39020
MD06G1227300	29.8222	59.7363	1.00222	s-adenosylmethionine-dependent methyltransferase at5g38100
MD10G1063500	3.06979	6.96319	1.18161	salt tolerance-like protein at1g78600 isoform x1
MD01G1145500	1.32318	5.89757	2.15611	sugar phosphate phosphate translocator at3g11320 isoform x2
MD09G1241800	36.2925	86.0101	1.24483	transcription factor glk1
MD06G1091200*	2.13554	7.16286	1.74593	wrky transcription factor 29
MD15G1331300	2.02048	5.22578	1.37095	wrky transcription factor 51 isoform x1
MD13G1122100	7.81854	15.8462	1.01916	wrky transcription factor 75
MD06G1212900	2.27539	5.0153	1.14022	proline-rich protein subfamily 1-like
MD03G1137600	7.91576	18.3684	1.21443	protein argonaute mel1-like isoform x2
MD15G1142100	4.38361	8.78487	1.0029	protein auxin-regulated gene involved in organ size-like
MD07G1022700	3.64714	17.5919	2.27007	protein chloroplastic-like
MD07G1022600	1.96119	13.6349	2.7975	protein chloroplastic-like
MD01G1093700	1.4902	8.84269	2.56898	protein fez-like
MD01G1092900	1.16637	2.36166	1.01778	protein fez-like
MD01G1090900	6.92257	15.428	1.15617	protein lhy-like isoform x1
MD06G1186600	2.44584	5.00541	1.03316	protein nrt1 ptr family
MD16G1277800	3.09988	6.59567	1.08931	protein nrt1 ptr family -like
MD16G1057000	27.5039	56.3486	1.03474	protein nsp-interacting kinase 2-like
MD02G1019700	1.47336	4.04594	1.45736	protein srg1-like
MD01G1032800	3.20631	8.00724	1.32039	protein transparent testa 12-like
MD02G1119800	6.8335	16.8695	1.30372	protein yls2-like
MD14G1037300	18.1308	70.5122	1.95943	protein yls9-like
MD12G1038600	3.59285	19.0564	2.40708	protein yls9-like
MD14G1240300	32.8188	86.4935	1.39807	purple acid phosphatase 17-like
MD15G1076500	1.78454	4.21152	1.23879	receptor protein kinase 1
MD15G1310700	1.94144	5.03571	1.37506	receptor-like cytosolic serine threonine-protein kinase rbk1
MD01G1009700	2.5572	6.6864	1.38666	ribonuclease p protein subunit p25-like protein isoform x1
MD06G1085500	4.94791	19.9251	2.0097	ribosome-inactivating protein bryodin ii-like
MD06G1085400	1.3459	4.51133	1.74499	ribosome-inactivating protein bryodin ii-like
MD13G1041800	4.66874	126.495	4.7599	ribulose bisphosphate carboxylase small chloroplastic-like
MD13G1041900	4.00358	114.689	4.84029	ribulose bisphosphate carboxylase small chloroplastic-like
MD16G1042700	2.85539	23.3259	3.03018	ribulose bisphosphate carboxylase small chloroplastic-like
MD15G1113900	539.46	1555.35	1.52765	ring finger and chy zinc finger domain-containing protein 1-like
MD14G1142700	42.1848	86.2264	1.03141	ring-h2 finger protein atl79-like
MD06G1077500	1.49593	3.45726	1.20858	salutaridine reductase-like
MD07G1075600	4.68298	11.0217	1.23485	sec12-like protein 1
MD04G1176100	7.01024	22.9867	1.71326	serine threonine-protein kinase 2 19-like
MD15G1404800	13.436	33.7297	1.32792	serine threonine-protein kinase-like protein ccr4
MD17G1224900*	1.43258	3.74836	1.38765	shikimate o-hydroxycinnamoyltransferase-like
MD07G1298000	3.48493	11.4606	1.71748	small heat shock chloroplastic-like
MD01G1194700	86.5326	204.887	1.24351	sorbitol dehydrogenase-like
MD11G1241900	479.819	1106.13	1.20496	stem-specific protein tsjt1-like
MD10G1296500	66.5071	231.767	1.8011	stem-specific protein tsjt1-like
MD11G1293400	4.28355	8.74957	1.03041	sugar transporter erd6-like 7
MD01G1141700	1.64218	4.21855	1.36113	suppressor protein srp40-like
MD17G1250000*	19.394	39.4953	1.02608	thaumatin-like protein precursor (PR 5)
MD14G1054800	1.42355	6.98946	2.29568	thioredoxin-like 3- chloroplastic isoform x1
MD01G1191400	2.1494	4.7789	1.15274	tmv resistance protein n-like
MD05G1100200	4.93166	12.2574	1.31351	tmv resistance protein n-like isoform x2
MD10G1238200	4.42563	12.8932	1.54266	transcription factor jungbrunnen 1-like
MD14G1227500	11.9003	27.2686	1.19625	transcription factor myb108-like
MD04G1092400	1.2922	3.32257	1.36247	transcription factor rax2
MD11G1093900	1.81714	5.47465	1.5911	tropinone reductase homolog at1g07440-like
MD11G1093800	12.826	54.9429	2.09886	tropinone reductase homolog at1g07440-like isoform x1
MD17G1240200	67.9432	148.235	1.12548	two pore calcium channel protein 1
MD00G1148200	2.04728	7.73138	1.91702	ubiquinol oxidase mitochondrial-like
MD17G1262600	26.0566	90.4347	1.79523	u-box domain-containing protein 21-like
MD05G1302200	3.19459	9.35534	1.55016	u-box domain-containing protein 7-like
MD02G1003300	5.02302	13.619	1.439	udp-glycosyltransferase 74f2-like
MD03G1081900	27.3198	62.6032	1.19629	udp-glycosyltransferase 76e2-like
MD15G1310300	1.29453	3.25998	1.33243	udp-rhamnose:rhamnosyltransferase 1
MD04G1123400	14.0465	42.3758	1.59303	unc93-like protein 3
MD03G1082800	24.1761	55.4212	1.19686	universal stress protein a-like protein
MD00G1130600	1.50544	11.3473	2.9141	vacuolar amino acid transporter 1-like
MD02G1275400	2.28018	17.3536	2.92801	wat1-related protein at5g07050-like
MD16G1105400	10.0431	21.5277	1.09999	wd repeat-containing protein 5b
MD15G1438500	1.00088	3.22478	1.68793	xyloglucan galactosyltransferase katamari1-like
MD15G1071400	59.5341	148.916	1.32271	zinc finger protein zat10-like
MD04G1119600	1.45817	3.64158	1.32041	zinc finger protein zat11-like
*Genes used for qRT-PCR analysis.
